# Supplementary material for: Liver Metabolomics and Inflammatory Profiles in Mouse Model of Fentanyl Overdose Treated with Beta-Lactams
Source: Metabolites. 2023 Aug 21;13(8):965. doi: 10.3390/metabo13080965 (PMC10456707; doi:10.3390/metabo13080965)
Supplement: Supplementary file 1 [file metabolites-13-00965-s001.zip]

Archive with 1 entries (1 files):
- metabolites-2515106-supplementary.pdf
